# Supplementary material for: Systematic and benchmarking studies of pipelines for mammal WGBS data in the novel NGS platform
Source: BMC Bioinformatics. 2023 Jan 31;24:33. doi: 10.1186/s12859-023-05163-w (PMC9890740; doi:10.1186/s12859-023-05163-w)
Supplement: Supplementary file 1 — Additional file 1: Table S3. Property among GenoLab M, NextSeq X and NovaSeq 6000 platforms. [file 12859_2023_5163_MOESM1_ESM.xlsx]

## Sheet: Sheet1
Supplementary Table 3:Property among GenoLab M, NextSeq X and NovaSeq 6000 platforms
Platform	Flow cell number	sequencing yield(reads)	Mode of read length	running time	sequencing cost (CNY/Gb)
GenoLab M	Dual flow cell formats (Alternative and flexible uni-/bi- flow cell modes)	250~1000 M	SE50/SE75/SE100/SE150/PE75/PE100/PE150	12~40hr	35~40
NextSeq X	Two flow cell formats	130~400 M	SE75/PE75/PE150	13~48hr	180~200
NovaSeq 6000	Two flow cell formats	650~40000 M	SE35/PE50/PE100/PE150/PE250	13~44hr	30~40
