# Supplementary material for: Systematic and benchmarking studies of pipelines for mammal WGBS data in the novel NGS platform
Source: BMC Bioinformatics. 2023 Jan 31;24:33. doi: 10.1186/s12859-023-05163-w (PMC9890740; doi:10.1186/s12859-023-05163-w)
Supplement: Supplementary file 3 — Additional file 3: Table S1. Statistics of raw reads and clean reads. [file 12859_2023_5163_MOESM3_ESM.xlsx]

## Sheet: Supplementary Table1
Supplementary Table 1:Statistics of raw reads and clean reads
SampleID	Before Filter		After Filter
	Read N.①(M)②	Base N.(Gb)③	Read N.(M)	Base N.(Gb)	Q20(%)	Q30(%)
h293_s1_GL	221.45	33.217	219.307	29.3211	97.06	93.13
h293_s2_GL	247.94	37.1913	245.509	32.7505	96.69	92.17
h293_s1_NV	222.23	33.3352	220.16	29.62	97	91.68
h293_s2_NV	161.93	24.2893	160.448	21.5373	97	91.64
mouse_s1_GL	71.07	10.6602	70.3316	9.48599	97.15	93.19
mouse_s2_GL	52.89	7.93392	52.3435	7.0433	96.9	92.48
mouse_s1_NV	76.92	11.5387	57.1497	8.10721	96.7	91.33
mouse_s2_NV	75.36	11.3038	74.6287	10.0988	96.33	90.41
Note: ①N. means number ②M means Million base ③Gb means Giganteus base
