# Supplementary material for: Systematic and benchmarking studies of pipelines for mammal WGBS data in the novel NGS platform
Source: BMC Bioinformatics. 2023 Jan 31;24:33. doi: 10.1186/s12859-023-05163-w (PMC9890740; doi:10.1186/s12859-023-05163-w)
Supplement: Supplementary file 8 — Additional file 8: Table S2. Time-consuming from four softwares on mouse samples in silico. [file 12859_2023_5163_MOESM8_ESM.xlsx]

## Sheet: Supplementary Table2
Supplementary Table 2:Time-consuming from four softwares on mouse samples in silico
Software/version	Sample	Sample data （pair-end reads/Mb）	Time of Building Reference index	Alignment/h	Deduplication	Extraction of Paired_read	Extraction of Methylation	Total Time
BSMAP v2.90	mouse	34.185 p=0.0011	0	3.575 p=0.066	8(m) p=0.0008	0	28(m) p=0.0013	4h1m
Bismark v0.22.3			1h26m	5.14 p=0.0277	319(m) p=0.0015	33.75(m) p=0.001	3.2(h) p=0.0002	15h38m
BatMeth2			2h24m	5.14 p=0.0277	35.5(m) p=0.0012			8h7m
BS Seeker2 v2.1.0			3h18m	39.31 p=0.0028	16(m) p=0.0005	0	23.52(h) p=0.0001	68h24m
BSBolt v1.4.8			1h50m	2.875 p=0.0002	15.75(m) p=0.0031	0	2.5(m) p=0.0032	5h27m
